# Supplementary material for: Analysis of mandibular trabecular bone by fractal analysis in children born with oral cleft
Source: BMC Oral Health. 2026 Mar 24;26:622. doi: 10.1186/s12903-026-08161-5 (PMC13063617; doi:10.1186/s12903-026-08161-5)
Supplement: Supplementary file 1 — Supplementary Material 1. [file 12903_2026_8161_MOESM1_ESM.xls]

## Sheet: Planilha1
Patients	ROI 1 = Condyle 2 = Body	SIDE	Fractal Dimension	R²	Group (0 sem fissura; 1 com fissura)	Age	Sex (0 girl; 1 boy)	Cleft type 1 = CL, 2 CLP	Idade_radiografia	Sample weight
1	ROI 1	L	1.19945	0.966167	0	9	0		9.88056	1
2	ROI 1	L	1.10118	0.875475	0	9	0		10.0028	1
3	ROI 1	L	1.51129	0.912788	0	10	0		10.5667	1
4	ROI 1	L	1.24846	0.97101	0	10	1		10.5	1
5	ROI 1	L	1.18801	0.8214	0	9	1		9.68611	1
7	ROI 1	L	1.3478	0.93382	0	6	1		6.67778	1
8	ROI 1	L	1.31589	0.907078	0	10	1		10.9444	1
9	ROI 1	L	1.45507	0.988553	0	6	0		6.67778	1
10	ROI 1	L	1.62154	0.953722	0	6	0		6.38333	1
11	ROI 1	L	1.28424	0.921751	0	11	1		11.5444	1
12	ROI 1	L	1.40913	0.98786	0	5	1		5.31389	1
13	ROI 1	L	1.33192	0.934884	0	7	1		7.80833	1
14	ROI 1	L	1.61418	0.988983	0	7	0		6.01389	1
15	ROI 1	L	1.55474	0.980645	0	12	0		11.0528	1
16	ROI 1	L	1.06481	0.972127	0	9	0		9.7	1
17	ROI 1	L	1.51305	0.978303	0	6	0		6.4	1
18	ROI 1	L	1.15746	0.968602	0	9	0		9	1
19	ROI 1	L	1.4362	0.954821	0	9	0		9.65833	1
20	ROI 1	L	1.45926	0.945897	0	7	0		6.74167	1
21	ROI 1	L	1.2923	0.934332	0	9	1		9.34722	1
22	ROI 1	L	0.968852	0.947705	0	10	1		10.0417	1
23	ROI 1	L	1.18127	0.972086	0	7	1		7.06111	1
24	ROI 1	L	1.54931	0.929519	0	6	0		6.15833	1
25	ROI 1	L	1.39986	0.940225	0	8	0		8.16111	1
26	ROI 1	L	1.11132	0.953436	0	8	0		7.38889	1
27	ROI 1	L	1.26724	0.994939	0	9	1		9.54722	1
28	ROI 1	L	1.14967	0.933709	0	10	1		10.3444	1
29	ROI 1	L	1.30825	0.962563	0	12	1		12.0611	1
30	ROI 1	L	0.783496	0.613866	0	6	1		6.60556	1
31	ROI 1	L	0.906436	0.997559	0	14	0		14.3722	1
32	ROI 1	L	1.37416	0.98756	0	9	1		9.48056	1
33	ROI 1	L	1.67302	0.962417	0	9	0		9.70556	1
34	ROI 1	L	1.40584	0.973983	0	6	1		6.33611	1
35	ROI 1	L	1.25756	0.989291	0	8	0		9.04722	1
36	ROI 1	L	1.39842	0.936261	0	7	1		7.77222	1
37	ROI 1	L	1.33934	0.959438	1	5	1	1	6.38889	1
39	ROI 1	L	1.0386	0.91746	1	8	1	2	7.73889	1
40	ROI 1	L	0.94896	0.974391	1	11	0	2	11.7556	1
43	ROI 1	L	1.25776	0.985659	1	9	0	2	99	1
47	ROI 1	L	1.05182	0.908188	1	9	0	2	7.65833	1
50	ROI 1	L	1.16992	0.896179	1	7	1	1	7.30556	1
51	ROI 1	L	1.28443	0.972137	1	7	1	2	7.99444	1
53	ROI 1	L	1.15253	0.953141	1	11	1	1	8.85833	1
54	ROI 1	L	0.958732	0.870206	1	6	0	3	7.38611	1
55	ROI 1	L	1.16934	0.990748	1	7	1	1	6.59167	1
57	ROI 1	L	1.10563	0.981045	1	7	1	1	7.55278	1
58	ROI 1	L	1.25099	0.983354	1	7	1	3	7.475	1
60	ROI 1	L	1.15554	0.853117	1	5	1	1	99	1
61	ROI 1	L	1.14879	0.998804	1	9	1	2	9.08889	1
62	ROI 1	L	1.22446	0.89425	1	8	1	3	7.34444	1
63	ROI 1	L	0.952343	0.954762	1	12	0	1	10.1	1
65	ROI 1	L	0.976723	0.792388	1	6	1	2	7.30556	1
66	ROI 1	L	1.0948	0.685921	1	6	1	1	99	1
67	ROI 1	L	0.893383	0.990721	1	8	0	2	6.52778	1
68	ROI 1	L	1.1457	0.928454	1	8	1	2	7.24444	1
70	ROI 1	L	0.967871	0.636911	1	7	0	1	6.60278	1
72	ROI 1	L	1.20873	0.998441	1	5	1	3	99	1
73	ROI 1	L	1.21099	0.98375	1	9	0	2	9.59722	1
74	ROI 1	L	1.04297	0.807447	1	7	1	2	7.83611	1
75	ROI 1	L	1.36174	0.982125	1	12	0	1	11.3194	1
76	ROI 1	L	0.863658	0.986532	1	11	0	3	10.8056	1
77	ROI 1	L	1.05265	0.976631	1	12	1	2	10.1944	1
78	ROI 1	L	1.03745	0.85119	1	12	0	3	9.96111	1
79	ROI 1	L	1.27018	0.998432	1	8	0	3	5.86111	1
80	ROI 1	L	1.07834	0.937904	1	15	0	2	12.7306	1
81	ROI 1	L	1.23223	0.974085	1	12	0	3	11.2583	1
82	ROI 1	L	1.35481	0.823146	1	7	0	1	8.1	1
83	ROI 1	L	1.09812	0.931991	1	10	0	2	10.1778	1
84	ROI 1	L	1.12392	0.99335	1	11	1	3	10.1583	1
85	ROI 1	L	1.08472	0.951975	1	7	1	2	7.63056	1
86	ROI 1	L	0.835545	0.824061	0	7	1		7.08056	1
87	ROI 1	L	1.13204	0.931073	0	13	1		11.0972	1
88	ROI 1	L	1.17249	0.983301	1	12	0	1	12.2778	1
90	ROI 1	L	1.41569	0.957652	1	6	1	2	6.22222	1
91	ROI 1	L	1.18709	0.932833	1	12	0	2	10.7806	1
92	ROI 1	L	1.42611	0.965522	1	9	1	1	7.93333	1
93	ROI 1	L	1.14886	0.746233	1	11	1	2	9.58056	1
94	ROI 1	L	0.942214	0.593013	1	8	0	1	8.53056	1
97	ROI 1	L	1.05454	0.977685	1	9	1	1	9.03056	1
101	ROI 1	L	0.894915	0.662264	1	6	0	2	7.11667	1
104	ROI 1	L	1.07423	0.919397	1	10	0	1	7.29722	1
106	ROI 1	L	0.979485	0.850609	1	11	1	1	9.49167	1
107	ROI 1	L	0.909593	0.802306	1	8	1	1	8.51667	1
108	ROI 1	L	0.936759	0.969056	1	7	0	3	8.31944	1
109	ROI 1	L	1.02053	0.989324	1	8	1	2	7.58889	1
110	ROI 1	L	1.31912	0.976317	0	9	1		9.46389	1
111	ROI 1	L	1.05834	0.971758	0	8	1		8.05	1
112	ROI 1	L	1.61301	0.965605	0	6	1		6.89444	1
114	ROI 1	L	0.943386	0.986321	0	10	0		10.3694	1
119	ROI 1	L	1.22639	0.986017	1	9	1	3	8.11667	1
120	ROI 1	L	0.976074	0.942075	1	9	0	2	9.71111	1
123	ROI 1	L	1.04508	0.838541	0	7	1		8.45	1
124	ROI 1	L	1.33719	0.837524	0	9	0		8.85556	1
125	ROI 1	L	0.975177	0.935179	0	11	0		12.175	1
127	ROI 1	L	0.980058	0.872276	1	9	1	2	8.76111	1
128	ROI 1	L	1.04459	0.714347	0	10	1		10.5167	1
129	ROI 1	L	1.44875	0.971445	0	7	0		7.79444	1
130	ROI 1	L	1.0918	0.770173	1	7	0	2	6.53056	1
133	ROI 1	L	0.978985	0.995612	1	7	0	2	6.68333	1
134	ROI 1	L	0.982504	0.701425	1	9	1	2	9.33056	1
137	ROI 1	L	0.885197	0.774819	1	7	1	2	6.71389	1
138	ROI 1	L	1.02586	0.911606	1	7	0	2	6.93611	1
139	ROI 1	L	1.25918	0.986852	1	8	1	2	8.18056	1
141	ROI 1	L	0.887236	0.948539	1	12	1	2	9.6	1
143	ROI 1	L	0.99532	0.715446	1	6	0	1	5.14167	1
144	ROI 1	L	1.37739	0.960213	1	12	1	1	11.6139	1
145	ROI 1	L	1.44646	0.974987	1	12	1	1	13.1639	1
149	ROI 1	L	1.18549	0.873282	0	9	0		9.54722	1
150	ROI 1	L	1.51916	0.867593	0	8	0		8.61111	1
151	ROI 1	L	1.53201	0.932056	0	99	0		10.0667	1
154	ROI 1	L	0.97703	0.965276	0	8	1		5.39167	1
156	ROI 1	L	1.20315	0.974747	1	9	0	1	10.2778	1
158	ROI 1	L	1.16039	0.972165	0	8	0		8.62222	1
159	ROI 1	L	0.977873	0.658553	0	12	1		11.2528	1
160	ROI 1	L	1.63407	0.930238	0	6	0		5.89722	1
161	ROI 1	L	1.14248	0.858756	1	8	1	2	5.07222	1
163	ROI 1	L	1.04481	0.912161	0	11	1		11.3972	1
165	ROI 1	L	1.4591	0.914949	0	5	1		5.38333	1
166	ROI 1	L	1.08884	0.995613	0	8	1		8.66944	1
167	ROI 1	L	1.27793	0.978908	0	11	0		8.98056	1
171	ROI 1	L	1.44617	0.911151	1	9	1	2	6.70278	1
172	ROI 1	L	0.977873	0.658553	0	7	1		7.33056	1
173	ROI 1	L	0.97703	0.965276	0	10	1		10.6611	1
174	ROI 1	L	1.27372	0.96026	0	8	0		8.45556	1
175	ROI 1	L	1.15711	0.937072	0	8	0		8.825	1
176	ROI 1	L	1.26421	0.929711	0	7	0		7.74167	1
177	ROI 1	L	0.943386	0.986321	0	9	0		9.09722	1
181	ROI 1	L	1.29634	0.952278	1	12	1	2	9.39167	1
182	ROI 1	L	1.13621	0.90823	1	10	0	2	8.10833	1
183	ROI 1	L	1.1429	0.87207	1	7	1	2	5.71111	1
184	ROI 1	L	0.764706	0.910065	1	9	0	2	9.16667	1
185	ROI 1	L	1.18861	0.91295	1	8	0	2	8.52222	1
186	ROI 1	L	0.761496	0.982372	1	10	0	1	7.49444	1
187	ROI 1	L	0.949041	0.821192	0	6	1		3.19722	1
188	ROI 1	L	1.10845	0.793965	0	12	0		12.5028	1
189	ROI 1	L	0.981235	0.7747	1	10	1	1	9.64444	1
191	ROI 1	L	1.18342	0.918864	1	11	0	2	8.73333	1
192	ROI 1	L	1.09661	0.847086	1	7	0	3	7.46667	1
196	ROI 1	L	0.958388	0.978175	1	9	1	2	9.65833	1
197	ROI 1	L	1.20018	0.957585	1	6	1	2	7.04722	1
198	ROI 1	L	1.07369	0.988821	1	9	1	1	6.88056	1
200	ROI 1	L	0.876343	0.845647	1	9	1	2	9.23889	1
203	ROI 1	L	1.14137	0.832477	1	10	0	2	8.06667	1
204	ROI 1	L	1.26545	0.854349	1	12	1	1	9.24444	1
205	ROI 1	L	1.00402	0.924143	1	9	1	2	7.46111	1
206	ROI 1	L	1.41144	0.963336	1	9	1	2	9.60833	1
207	ROI 1	L	1.4242	0.992827	1	11	1	2	8.03611	1
208	ROI 1	L	0.953065	0.842525	1	10	0	2	7.08056	1
209	ROI 1	L	1.14308	0.979533	1	11	0	2	8.91111	1
211	ROI 1	L	1.07191	0.936629	1	12	1	2	9.29722	1
212	ROI 1	L	1.11293	0.822983	1	8	1	2	7.55833	1
213	ROI 1	L	0.872916	0.961747	1	10	0	2	10.0583	1
214	ROI 1	L	0.999346	0.868155	1	8	1	2	9.10278	1
215	ROI 1	L	1.10336	0.927591	1	7	0	1	7.48333	1
216	ROI 1	L	1.09934	0.988351	1	11	1	2	8.90278	1
217	ROI 1	L	1.34499	0.904058	0	6	1		3.74722	1
219	ROI 1	L	1.24628	0.992544	1	11	0	2	10.5139	1
220	ROI 1	L	1.22805	0.894203	1	8	1	2	7.59722	1
222	ROI 1	L	1.0658	0.750366	0	6	0		6.81667	1
223	ROI 1	L	1.09386	0.934218	0	11	0		11.1028	1
224	ROI 1	L	1.41918	0.956251	0	7	1		7.90833	1
225	ROI 1	L	0.952727	0.910398	0	10	1		10.4139	1
226	ROI 1	L	1.39856	0.959325	0	11	1		11.8194	1
228	ROI 1	L	1.24706	0.932805	1	11	0	2	11.2444	1
229	ROI 1	L	1.21741	0.968995	1	9	1	2	7.90278	1
230	ROI 1	L	1.04781	0.873749	1	8	0	2	6.70833	1
231	ROI 1	L	0.873963	0.677742	1	10	1	1	8.56667	1
233	ROI 1	L	1.26797	0.916237	0	6	0		6.22222	1
236	ROI 1	L	1.08919	0.718775	1	7	0	1	7.575	1
237	ROI 1	L	1.26277	0.962283	1	10	0	2	10.1889	1
239	ROI 1	L	0.872916	0.961747	1	6	1	1	99	1
240	ROI 1	L	0.925238	0.649214	1	9	1	1	8.91111	1
241	ROI 1	L	1.01856	0.904942	0	7	0		7.39444	1
242	ROI 1	L	1.13862	0.963504	1	10	1	1	7.36111	1
243	ROI 1	L	1.00112	0.961522	1	7	1	2	7.33889	1
244	ROI 1	L	1.0774	0.660281	1	10	0	2	7.19167	1
245	ROI 1	L	1.10866	0.922581	1	12	1	2	8.94722	1
247	ROI 1	L	1.10287	0.980394	1	8	1	2	7.11389	1
248	ROI 1	L	1.2685	0.973734	1	7	1	1	7.74722	1
252	ROI 1	L	0.900587	0.955179	1	6	1	2	99	1
253	ROI 1	L	1.27848	0.96916	1	6	0	1	99	1
254	ROI 1	L	0.906436	0.997559	1	10	1	2	8.53611	1
255	ROI 1	L	1.12615	0.868473	0	12	0		12.8972	1
256	ROI 1	L	1.54712	0.990286	0	8	0		7.04722	1
257	ROI 1	L	1.16692	0.972386	0	8	1		8.65	1
258	ROI 1	L	1.16533	0.892537	0	6	0		6.38611	1
259	ROI 1	L	1.4497	0.960794	0	7	0		7.05278	1
260	ROI 1	L	1.19316	0.995148	0	7	0		7.68611	1
261	ROI 1	L	1.27059	0.991205	1	7	0	1	7.01389	1
263	ROI 1	L	1.16003	0.923615	1	9	0	2	7.43889	1
264	ROI 1	L	1.07423	0.919397	0	8	0		8.50278	1
266	ROI 1	L	1.24701	0.96751	1	7	1	1	7.78889	1
267	ROI 1	L	1.0806	0.906968	1	11	1	2	11.55	1
269	ROI 1	L	1.04211	0.79261	0	10	1		10.3611	1
271	ROI 1	L	1.30712	0.942324	0	10	1		10.7528	1
273	ROI 1	L	0.993908	0.999641	1	11	1	2	9.74722	1
276	ROI 1	L	1.04621	0.982842	1	11	1	2	8.31944	1
277	ROI 1	L	1.07191	0.936629	1	12	1	2	11.4944	1
278	ROI 1	L	1.36531	0.950904	1	12	1	1	8.525	1
279	ROI 1	L	1.57033	0.983753	0	7	1		7.13056	1
281	ROI 1	L	1.4296	0.989037	0	8	0		8.49444	1
282	ROI 1	L	1.3013	0.870305	0	9	1		8.19722	1
284	ROI 1	L	1.13874	0.879575	0	7	1		7.16389	1
285	ROI 1	L	1.37449	0.813002	0	8	1		6.84722	1
286	ROI 1	L	0.910593	0.877266	0	11	0		10.8528	1
287	ROI 1	L	0.903666	0.786178	0	11	1		11.2194	1
291	ROI 1	L	1.32264	0.783243	0	10	1		10.5722	1
292	ROI 1	L	1.12007	0.917922	0	10	1		10.925	1
293	ROI 1	L	1.24378	0.901295	0	10	0		10.875	1
294	ROI 1	L	1.19898	0.904418	0	10	1		9.5	1
295	ROI 1	L	1.42993	0.991338	0	11	1		11.4611	1
296	ROI 1	L	1.21722	0.966563	0	6	0		6.29444	1
297	ROI 1	L	1.13634	0.883767	0	10	1		9.59444	1
298	ROI 1	L	1.41115	0.9668	0	9	0		9.66667	1
299	ROI 1	L	1.63823	0.999984	0	6	0		5.96944	1
300	ROI 1	L	1.21595	0.933107	0	5	1		5.23056	1
301	ROI 1	L	1.52852	0.955617	0	99	0		11.9417	1
1	ROI 2	L	1.53138	0.991533	0	9	0		9.88056	1
2	ROI 2	L	1.35823	0.959061	0	9	0		10.0028	1
3	ROI 2	L	1.25088	0.994153	0	10	0		10.5667	1
4	ROI 2	L	1.22422	0.987306	0	10	1		10.5	1
5	ROI 2	L	1.25356	0.945026	0	9	1		9.68611	1
7	ROI 2	L	1.37718	0.999978	0	6	1		6.67778	1
8	ROI 2	L	1.21877	0.99293	0	10	1		10.9444	1
9	ROI 2	L	1.2835	0.988813	0	6	0		6.67778	1
10	ROI 2	L	1.22021	0.922074	0	6	0		6.38333	1
11	ROI 2	L	1.31322	0.998346	0	11	1		11.5444	1
12	ROI 2	L	1.22238	0.990646	0	5	1		5.31389	1
13	ROI 2	L	1.32166	0.982336	0	7	1		7.80833	1
14	ROI 2	L	1.38494	0.998141	0	7	0		6.01389	1
15	ROI 2	L	1.37579	0.988392	0	12	0		11.0528	1
16	ROI 2	L	1.24329	0.961493	0	9	0		9.7	1
17	ROI 2	L	1.07645	0.987103	0	6	0		6.4	1
18	ROI 2	L	0.958084	0.987808	0	9	0		9	1
19	ROI 2	L	1.19946	0.998076	0	9	0		9.65833	1
20	ROI 2	L	1.43062	0.991781	0	7	0		6.74167	1
21	ROI 2	L	1.33077	0.984022	0	9	1		9.34722	1
22	ROI 2	L	1.15423	0.990701	0	10	1		10.0417	1
23	ROI 2	L	0.990053	0.865534	0	7	1		7.06111	1
24	ROI 2	L	1.36954	0.994521	0	6	0		6.15833	1
25	ROI 2	L	1.33805	0.959096	0	8	0		8.16111	1
26	ROI 2	L	1.39515	0.982958	0	8	0		7.38889	1
27	ROI 2	L	1.37594	0.973887	0	9	1		9.54722	1
28	ROI 2	L	1.29133	0.927229	0	10	1		10.3444	1
29	ROI 2	L	1.36958	0.997162	0	12	1		12.0611	1
30	ROI 2	L	1.31787	0.972887	0	6	1		6.60556	1
31	ROI 2	L	1.03481	0.997233	0	14	0		14.3722	1
32	ROI 2	L	1.09585	0.972832	0	9	1		9.48056	1
33	ROI 2	L	1.51745	0.995522	0	9	0		9.70556	1
34	ROI 2	L	1.25753	0.97833	0	6	1		6.33611	1
35	ROI 2	L	1.14324	0.989824	0	8	0		9.04722	1
36	ROI 2	L	1.34981	0.990386	0	7	1		7.77222	1
37	ROI 2	L	1.08024	0.996254	1	5	1	1	6.38889	1
39	ROI 2	L	1.23012	0.991698	1	8	1	2	7.73889	1
40	ROI 2	L	1.06376	0.969478	1	11	0	2	11.7556	1
43	ROI 2	L	0.972227	0.967788	1	9	0	2	99	1
47	ROI 2	L	1.3073	0.989609	1	9	0	2	7.65833	1
50	ROI 2	L	1.063	0.938232	1	7	1	1	7.30556	1
51	ROI 2	L	1.22108	0.99567	1	7	1	2	7.99444	1
53	ROI 2	L	1.269	0.992401	1	11	1	1	8.85833	1
54	ROI 2	L	1.22452	0.99853	1	6	0	3	7.38611	1
55	ROI 2	L	1.15831	0.974508	1	7	1	1	6.59167	1
57	ROI 2	L	0.903026	0.974497	1	7	1	1	7.55278	1
58	ROI 2	L	1.04822	0.998879	1	7	1	3	7.475	1
60	ROI 2	L	0.787868	0.927761	1	5	1	1	99	1
61	ROI 2	L	1.06137	0.971664	1	9	1	2	9.08889	1
62	ROI 2	L	1.14702	0.998306	1	8	1	3	7.34444	1
63	ROI 2	L	1.10372	0.976732	1	12	0	1	10.1	1
65	ROI 2	L	1.11867	0.997541	1	6	1	2	7.30556	1
66	ROI 2	L	1.05804	0.926276	1	6	1	1	99	1
67	ROI 2	L	0.996111	0.974889	1	8	0	2	6.52778	1
68	ROI 2	L	1.23596	0.997951	1	8	1	2	7.24444	1
70	ROI 2	L	0.925246	0.935545	1	7	0	1	6.60278	1
72	ROI 2	L	1.07421	0.95978	1	5	1	3	99	1
73	ROI 2	L	0.943386	0.986321	1	9	0	2	9.59722	1
74	ROI 2	L	1.03927	0.980869	1	7	1	2	7.83611	1
75	ROI 2	L	1.02761	0.98656	1	12	0	1	11.3194	1
76	ROI 2	L	0.978385	0.992054	1	11	0	3	10.8056	1
77	ROI 2	L	1.13496	0.985795	1	12	1	2	10.1944	1
78	ROI 2	L	0.9286	0.997377	1	12	0	3	9.96111	1
79	ROI 2	L	1.11457	0.985193	1	8	0	3	5.86111	1
80	ROI 2	L	0.87051	0.937896	1	15	0	2	12.7306	1
81	ROI 2	L	1.0145	0.998049	1	12	0	3	11.2583	1
82	ROI 2	L	1.18233	0.996655	1	7	0	1	8.1	1
83	ROI 2	L	1.13291	0.995405	1	10	0	2	10.1778	1
84	ROI 2	L	1.07492	0.957963	1	11	1	3	10.1583	1
85	ROI 2	L	1.03869	0.975633	1	7	1	2	7.63056	1
86	ROI 2	L	1.11927	0.950954	0	7	1		7.08056	1
87	ROI 2	L	0.996607	0.990373	0	13	1		11.0972	1
88	ROI 2	L	1.12169	0.976486	1	12	0	1	12.2778	1
90	ROI 2	L	1.07512	0.953427	1	6	1	2	6.22222	1
91	ROI 2	L	1.12681	0.958572	1	12	0	2	10.7806	1
92	ROI 2	L	1.08206	0.990464	1	9	1	1	7.93333	1
93	ROI 2	L	1.12861	0.970822	1	11	1	2	9.58056	1
94	ROI 2	L	1.23907	0.992867	1	8	0	1	8.53056	1
97	ROI 2	L	1.06263	0.925754	1	9	1	1	9.03056	1
101	ROI 2	L	0.945987	0.935396	1	6	0	2	7.11667	1
104	ROI 2	L	0.988744	0.98995	1	10	0	1	7.29722	1
106	ROI 2	L	0.936845	0.95894	1	11	1	1	9.49167	1
107	ROI 2	L	1.14671	0.998671	1	8	1	1	8.51667	1
108	ROI 2	L	1.09853	0.981161	1	7	0	3	8.31944	1
109	ROI 2	L	1.15809	0.999877	1	8	1	2	7.58889	1
110	ROI 2	L	1.07438	0.985304	0	9	1		9.46389	1
111	ROI 2	L	1.23441	0.937	0	8	1		8.05	1
112	ROI 2	L	1.37527	0.975082	0	6	1		6.89444	1
114	ROI 2	L	1.13539	0.838307	0	10	0		10.3694	1
119	ROI 2	L	1.17646	0.997635	1	9	1	3	8.11667	1
120	ROI 2	L	1.06131	0.996809	1	9	0	2	9.71111	1
123	ROI 2	L	1.08512	0.985913	0	7	1		8.45	1
124	ROI 2	L	1.20423	0.994981	0	9	0		8.85556	1
125	ROI 2	L	1.17249	0.987593	0	11	0		12.175	1
127	ROI 2	L	0.893692	0.935081	1	9	1	2	8.76111	1
128	ROI 2	L	1.24909	0.996482	0	10	1		10.5167	1
129	ROI 2	L	1.18264	0.970748	0	7	0		7.79444	1
130	ROI 2	L	1.01826	0.992819	1	7	0	2	6.53056	1
133	ROI 2	L	0.995021	0.997614	1	7	0	2	6.68333	1
134	ROI 2	L	0.940451	0.999908	1	9	1	2	9.33056	1
137	ROI 2	L	1.04923	0.996394	1	7	1	2	6.71389	1
138	ROI 2	L	0.924107	0.996023	1	7	0	2	6.93611	1
139	ROI 2	L	0.792756	0.995131	1	8	1	2	8.18056	1
141	ROI 2	L	1.07834	0.937904	1	12	1	2	9.6	1
143	ROI 2	L	0.962371	0.888621	1	6	0	1	5.14167	1
144	ROI 2	L	0.880275	0.925926	1	12	1	1	11.6139	1
145	ROI 2	L	0.93966	0.976109	1	12	1	1	13.1639	1
149	ROI 2	L	1.43549	0.998985	0	9	0		9.54722	1
150	ROI 2	L	1.28047	0.984996	0	8	0		8.61111	1
151	ROI 2	L	0.994725	0.983739	0	99	0		10.0667	1
154	ROI 2	L	1.36351	0.937597	0	8	1		5.39167	1
156	ROI 2	L	1.27921	0.99593	1	9	0	1	10.2778	1
158	ROI 2	L	1.34452	0.986981	0	8	0		8.62222	1
159	ROI 2	L	1.01968	0.989326	0	12	1		11.2528	1
160	ROI 2	L	1.31126	0.999863	0	6	0		5.89722	1
161	ROI 2	L	0.989226	0.986174	1	8	1	2	5.07222	1
163	ROI 2	L	1.32346	0.994259	0	11	1		11.3972	1
165	ROI 2	L	1.08617	0.941691	0	5	1		5.38333	1
166	ROI 2	L	1.20711	0.992977	0	8	1		8.66944	1
167	ROI 2	L	1.12606	0.989288	0	11	0		8.98056	1
171	ROI 2	L	0.974519	0.982342	1	9	1	2	6.70278	1
172	ROI 2	L	1.15764	0.971733	0	7	1		7.33056	1
173	ROI 2	L	1.31297	0.990258	0	10	1		10.6611	1
174	ROI 2	L	0.94013	0.990613	0	8	0		8.45556	1
175	ROI 2	L	0.974493	0.993301	0	8	0		8.825	1
176	ROI 2	L	1.0448	0.998903	0	7	0		7.74167	1
177	ROI 2	L	1.27706	0.960162	0	9	0		9.09722	1
181	ROI 2	L	1.32475	0.985219	1	12	1	2	9.39167	1
182	ROI 2	L	0.876181	0.989194	1	10	0	2	8.10833	1
183	ROI 2	L	1.1926	0.978626	1	7	1	2	5.71111	1
184	ROI 2	L	1.0501	0.98576	1	9	0	2	9.16667	1
185	ROI 2	L	1.02825	0.993277	1	8	0	2	8.52222	1
186	ROI 2	L	0.93565	0.962038	1	10	0	1	7.49444	1
187	ROI 2	L	1.19259	0.958939	0	6	1		3.19722	1
188	ROI 2	L	1.3526	0.990537	0	12	0		12.5028	1
189	ROI 2	L	1.03276	0.932118	1	10	1	1	9.64444	1
191	ROI 2	L	1.10279	0.992578	1	11	0	2	8.73333	1
192	ROI 2	L	1.03144	0.953024	1	7	0	3	7.46667	1
196	ROI 2	L	1.12386	0.931926	1	9	1	2	9.65833	1
197	ROI 2	L	0.787748	0.965176	1	6	1	2	7.04722	1
198	ROI 2	L	0.930875	0.98451	1	9	1	1	6.88056	1
200	ROI 2	L	1.05348	0.971591	1	9	1	2	9.23889	1
203	ROI 2	L	1.06575	0.983724	1	10	0	2	8.06667	1
204	ROI 2	L	1.11499	0.969596	1	12	1	1	9.24444	1
205	ROI 2	L	0.957331	0.997814	1	9	1	2	7.46111	1
206	ROI 2	L	1.27406	0.987884	1	9	1	2	9.60833	1
207	ROI 2	L	0.962607	0.98585	1	11	1	2	8.03611	1
208	ROI 2	L	1.2458	0.99954	1	10	0	2	7.08056	1
209	ROI 2	L	0.989055	0.82755	1	11	0	2	8.91111	1
211	ROI 2	L	1.01193	0.995962	1	12	1	2	9.29722	1
212	ROI 2	L	1.13005	0.995725	1	8	1	2	7.55833	1
213	ROI 2	L	1.19566	0.994358	1	10	0	2	10.0583	1
214	ROI 2	L	1.22118	0.978925	1	8	1	2	9.10278	1
215	ROI 2	L	0.983184	0.841288	1	7	0	1	7.48333	1
216	ROI 2	L	1.05133	0.982884	1	11	1	2	8.90278	1
217	ROI 2	L	1.45976	0.996446	0	6	1		3.74722	1
219	ROI 2	L	1.26261	0.937681	1	11	0	2	10.5139	1
220	ROI 2	L	1.1334	0.956678	1	8	1	2	7.59722	1
222	ROI 2	L	1.10035	0.955417	0	6	0		6.81667	1
223	ROI 2	L	1.30007	0.978008	0	11	0		11.1028	1
224	ROI 2	L	0.976074	0.942075	0	7	1		7.90833	1
225	ROI 2	L	0.957252	0.903777	0	10	1		10.4139	1
226	ROI 2	L	1.01297	0.931255	0	11	1		11.8194	1
228	ROI 2	L	1.0138	0.93737	1	11	0	2	11.2444	1
229	ROI 2	L	0.963527	0.96174	1	9	1	2	7.90278	1
230	ROI 2	L	1.12315	0.945706	1	8	0	2	6.70833	1
231	ROI 2	L	1.15909	0.993837	1	10	1	1	8.56667	1
233	ROI 2	L	0.869528	0.995681	0	6	0		6.22222	1
236	ROI 2	L	0.866967	0.807179	1	7	0	1	7.575	1
237	ROI 2	L	1.17428	0.990103	1	10	0	2	10.1889	1
239	ROI 2	L	1.01323	0.969383	1	6	1	1	99	1
240	ROI 2	L	1.26966	0.974663	1	9	1	1	8.91111	1
241	ROI 2	L	1.18067	0.98725	0	7	0		7.39444	1
242	ROI 2	L	1.05644	0.985425	1	10	1	1	7.36111	1
243	ROI 2	L	1.17746	0.978398	1	7	1	2	7.33889	1
244	ROI 2	L	1.06714	0.996839	1	10	0	2	7.19167	1
245	ROI 2	L	1.17077	0.98406	1	12	1	2	8.94722	1
247	ROI 2	L	0.989388	0.936991	1	8	1	2	7.11389	1
248	ROI 2	L	1.17646	0.997635	1	7	1	1	7.74722	1
252	ROI 2	L	0.906822	0.964659	1	6	1	2	99	1
253	ROI 2	L	0.909633	0.933093	1	6	0	1	99	1
254	ROI 2	L	1.28732	0.993858	1	10	1	2	8.53611	1
255	ROI 2	L	1.13272	0.968112	0	12	0		12.8972	1
256	ROI 2	L	1.4011	0.98633	0	8	0		7.04722	1
257	ROI 2	L	1.46935	0.995165	0	8	1		8.65	1
258	ROI 2	L	1.00213	0.965638	0	6	0		6.38611	1
259	ROI 2	L	1.10789	0.944202	0	7	0		7.05278	1
260	ROI 2	L	1.03086	0.982566	0	7	0		7.68611	1
261	ROI 2	L	1.20247	0.99334	1	7	0	1	7.01389	1
263	ROI 2	L	1.34169	0.978694	1	9	0	2	7.43889	1
264	ROI 2	L	1.07299	0.960107	0	8	0		8.50278	1
266	ROI 2	L	1.12304	0.983579	1	7	1	1	7.78889	1
267	ROI 2	L	0.974174	0.929243	1	11	1	2	11.55	1
269	ROI 2	L	1.45246	0.97365	0	10	1		10.3611	1
271	ROI 2	L	1.08407	0.93763	0	10	1		10.7528	1
273	ROI 2	L	0.995335	0.928217	1	11	1	2	9.74722	1
276	ROI 2	L	0.989873	0.998699	1	11	1	2	8.31944	1
277	ROI 2	L	1.19156	0.981512	1	12	1	2	11.4944	1
278	ROI 2	L	1.01182	0.993591	1	12	1	1	8.525	1
279	ROI 2	L	1.21523	0.97273	0	7	1		7.13056	1
281	ROI 2	L	1.4152	0.987081	0	8	0		8.49444	1
282	ROI 2	L	1.23952	0.957028	0	9	1		8.19722	1
284	ROI 2	L	0.992194	0.975294	0	7	1		7.16389	1
285	ROI 2	L	0.976613	0.904802	0	8	1		6.84722	1
286	ROI 2	L	1.25055	0.990821	0	11	0		10.8528	1
287	ROI 2	L	1.14092	0.9965	0	11	1		11.2194	1
291	ROI 2	L	1.51978	0.99355	0	10	1		10.5722	1
292	ROI 2	L	1.4198	0.988323	0	10	1		10.925	1
293	ROI 2	L	1.1453	0.958963	0	10	0		10.875	1
294	ROI 2	L	1.35736	0.968897	0	10	1		9.5	1
295	ROI 2	L	1.24816	0.994015	0	11	1		11.4611	1
296	ROI 2	L	0.796809	0.838267	0	6	0		6.29444	1
297	ROI 2	L	1.11559	0.996821	0	10	1		9.59444	1
298	ROI 2	L	1.18075	0.957664	0	9	0		9.66667	1
299	ROI 2	L	1.20764	0.966513	0	6	0		5.96944	1
300	ROI 2	L	1.23313	0.95003	0	5	1		5.23056	1
301	ROI 2	L	1.15038	0.977211	0	99	0		11.9417	1
1	ROI 1	R	1.68289	0.936097	0	9	0		9.88056	1
2	ROI 1	R	1.34893	0.978683	0	9	0		10.0028	1
3	ROI 1	R	1.32224	0.999913	0	10	0		10.5667	1
4	ROI 1	R	1.41001	0.991129	0	10	1		10.5	1
5	ROI 1	R	1.15445	0.933682	0	9	1		9.68611	1
6	ROI 1	R	1.61256	0.979757	0	5	0		5.49444	1
7	ROI 1	R	1.41621	0.988146	0	6	1		6.67778	1
8	ROI 1	R	1.39499	0.997417	0	10	1		10.9444	1
9	ROI 1	R	1.58964	0.969903	0	6	0		6.67778	1
10	ROI 1	R	1.38954	0.94488	0	6	0		6.38333	1
11	ROI 1	R	1.25567	0.999386	0	11	1		11.5444	1
12	ROI 1	R	1.02351	0.727413	0	5	1		5.31389	1
13	ROI 1	R	1.77206	0.950306	0	7	1		7.80833	1
14	ROI 1	R	1.2836	0.861136	0	7	0		6.01389	1
15	ROI 1	R	1.20243	0.852844	0	12	0		11.0528	1
16	ROI 1	R	1.15551	0.962296	0	9	0		9.7	1
17	ROI 1	R	0.948139	0.631219	0	6	0		6.4	1
18	ROI 1	R	1.38844	0.991922	0	9	0		9	1
19	ROI 1	R	1.14502	0.822243	0	9	0		9.65833	1
20	ROI 1	R	1.51272	0.937691	0	7	0		6.74167	1
21	ROI 1	R	1.39307	0.936619	0	9	1		9.34722	1
22	ROI 1	R	1.08139	0.838455	0	10	1		10.0417	1
23	ROI 1	R	1.59676	0.977773	0	7	1		7.06111	1
24	ROI 1	R	1.18678	0.784681	0	6	0		6.15833	1
25	ROI 1	R	1.39232	0.897617	0	8	0		8.16111	1
26	ROI 1	R	0.98994	0.890981	0	8	0		7.38889	1
27	ROI 1	R	1.34203	0.862086	0	9	1		9.54722	1
28	ROI 1	R	1.08278	0.963076	0	10	1		10.3444	1
29	ROI 1	R	1.36031	0.989708	0	12	1		12.0611	1
30	ROI 1	R	1.23069	0.9851	0	6	1		6.60556	1
31	ROI 1	R	0.819666	0.997026	0	14	0		14.3722	1
32	ROI 1	R	1.26078	0.983883	0	9	1		9.48056	1
33	ROI 1	R	1.51408	0.996887	0	9	0		9.70556	1
34	ROI 1	R	1.36647	0.980779	0	6	1		6.33611	1
35	ROI 1	R	1.48355	0.994103	0	8	0		9.04722	1
36	ROI 1	R	1.28491	0.781554	0	7	1		7.77222	1
37	ROI 1	R	1.12592	0.993332	1	5	1	1	6.38889	1
39	ROI 1	R	1.00001	0.678339	1	8	1	2	7.73889	1
40	ROI 1	R	1.25863	0.962789	1	11	0	2	11.7556	1
43	ROI 1	R	1.05021	0.919505	1	9	0	2	99	1
47	ROI 1	R	1.27377	0.923928	1	9	0	2	7.65833	1
50	ROI 1	R	0.993926	0.953189	1	7	1	1	7.30556	1
51	ROI 1	R	1.25425	0.882661	1	7	1	2	7.99444	1
53	ROI 1	R	1.04732	0.921031	1	11	1	1	8.85833	1
54	ROI 1	R	1.16914	0.956415	1	6	0	3	7.38611	1
55	ROI 1	R	1.0317	0.988628	1	7	1	1	6.59167	1
57	ROI 1	R	1.08853	0.993207	1	7	1	1	7.55278	1
58	ROI 1	R	1.27593	0.999873	1	7	1	3	7.475	1
60	ROI 1	R	0.841978	0.735923	1	5	1	1	99	1
61	ROI 1	R	0.963655	0.893101	1	9	1	2	9.08889	1
62	ROI 1	R	1.01199	0.938338	1	8	1	3	7.34444	1
63	ROI 1	R	0.709118	0.936854	1	12	0	1	10.1	1
65	ROI 1	R	1.28146	0.990098	1	6	1	2	7.30556	1
66	ROI 1	R	0.953065	0.842525	1	6	1	1	99	1
67	ROI 1	R	1.25741	0.979615	1	8	0	2	6.52778	1
68	ROI 1	R	1.198	0.977149	1	8	1	2	7.24444	1
70	ROI 1	R	1.03927	0.980869	1	7	0	1	6.60278	1
72	ROI 1	R	1.45321	0.945294	1	5	1	3	99	1
73	ROI 1	R	0.835931	0.659238	1	9	0	2	9.59722	1
74	ROI 1	R	1.42443	0.956721	1	7	1	2	7.83611	1
75	ROI 1	R	1.0464	0.74982	1	12	0	1	11.3194	1
76	ROI 1	R	0.975177	0.935179	1	11	0	3	10.8056	1
77	ROI 1	R	0.972611	0.774925	1	12	1	2	10.1944	1
78	ROI 1	R	1.4401	0.961716	1	12	0	3	9.96111	1
79	ROI 1	R	1.06292	0.846969	1	8	0	3	5.86111	1
80	ROI 1	R	0.999452	0.82134	1	15	0	2	12.7306	1
81	ROI 1	R	1.0904	0.993042	1	12	0	3	11.2583	1
82	ROI 1	R	1.0907	0.983737	1	7	0	1	8.1	1
83	ROI 1	R	0.941657	0.924356	1	10	0	2	10.1778	1
84	ROI 1	R	0.921767	0.747403	1	11	1	3	10.1583	1
85	ROI 1	R	1.06792	0.998204	1	7	1	2	7.63056	1
86	ROI 1	R	1.03992	0.98599	0	7	1		7.08056	1
87	ROI 1	R	1.03658	0.783496	0	13	1		11.0972	1
88	ROI 1	R	1.1546	0.860192	1	12	0	1	12.2778	1
90	ROI 1	R	1.08616	0.975549	1	6	1	2	6.22222	1
91	ROI 1	R	1.07923	0.99825	1	12	0	2	10.7806	1
92	ROI 1	R	1.05119	0.979707	1	9	1	1	7.93333	1
93	ROI 1	R	1.07647	0.972296	1	11	1	2	9.58056	1
94	ROI 1	R	1.0055	0.796412	1	8	0	1	8.53056	1
99	ROI 1	R	1.06559	0.763411	0	10	0		11.175	1
101	ROI 1	R	0.970395	0.960508	1	6	0	2	7.11667	1
104	ROI 1	R	1.13813	0.937951	1	10	0	1	7.29722	1
106	ROI 1	R	1.39546	0.99082	1	11	1	1	9.49167	1
107	ROI 1	R	1.04802	0.967809	1	8	1	1	8.51667	1
108	ROI 1	R	1.12738	0.898381	1	7	0	3	8.31944	1
109	ROI 1	R	1.04479	0.982725	1	8	1	2	7.58889	1
110	ROI 1	R	1.24955	0.990613	0	9	1		9.46389	1
111	ROI 1	R	1.25179	0.972362	0	8	1		8.05	1
112	ROI 1	R	1.27982	0.998088	0	6	1		6.89444	1
114	ROI 1	R	1.0145	0.998049	0	10	0		10.3694	1
119	ROI 1	R	1.49895	0.985179	1	9	1	3	8.11667	1
120	ROI 1	R	1.35999	0.992537	1	9	0	2	9.71111	1
123	ROI 1	R	1.2388	0.920577	0	7	1		8.45	1
124	ROI 1	R	0.902759	0.773581	0	9	0		8.85556	1
125	ROI 1	R	0.777142	0.921699	0	11	0		12.175	1
127	ROI 1	R	1.20886	0.977026	1	9	1	2	8.76111	1
128	ROI 1	R	1.07348	0.615724	0	10	1		10.5167	1
129	ROI 1	R	1.27059	0.991205	0	7	0		7.79444	1
130	ROI 1	R	0.949041	0.821192	1	7	0	2	6.53056	1
133	ROI 1	R	0.95257	0.608112	1	7	0	2	6.68333	1
134	ROI 1	R	0.835545	0.824061	1	9	1	2	9.33056	1
137	ROI 1	R	1.0145	0.998049	1	7	1	2	6.71389	1
138	ROI 1	R	1.41323	0.985088	1	7	0	2	6.93611	1
139	ROI 1	R	1.18127	0.972086	1	8	1	2	8.18056	1
141	ROI 1	R	0.967445	0.661566	1	12	1	2	9.6	1
143	ROI 1	R	1.3027	0.985459	1	6	0	1	5.14167	1
144	ROI 1	R	1.38582	0.975353	1	12	1	1	11.6139	1
145	ROI 1	R	1.51158	0.972103	1	12	1	1	13.1639	1
149	ROI 1	R	1.32222	0.922598	0	9	0		9.54722	1
150	ROI 1	R	0.952731	0.701142	0	8	0		8.61111	1
151	ROI 1	R	0.893383	0.990721	0	99	0		10.0667	1
154	ROI 1	R	1.17648	0.833998	0	8	1		5.39167	1
156	ROI 1	R	1.03992	0.98599	1	9	0	1	10.2778	1
158	ROI 1	R	1.24924	0.861001	0	8	0		8.62222	1
159	ROI 1	R	1.68745	0.978402	0	12	1		11.2528	1
160	ROI 1	R	1.19239	0.991248	0	6	0		5.89722	1
161	ROI 1	R	0.976338	0.937723	1	8	1	2	5.07222	1
164	ROI 1	R	1.11932	0.909944	0	8	0		8.18056	1
165	ROI 1	R	1.37061	0.90771	0	5	1		5.38333	1
166	ROI 1	R	1.27557	0.907148	0	8	1		8.66944	1
167	ROI 1	R	1.05639	0.926415	0	11	0		8.98056	1
171	ROI 1	R	1.03927	0.980869	1	9	1	2	6.70278	1
172	ROI 1	R	1.20264	0.9147	0	7	1		7.33056	1
173	ROI 1	R	1.04012	0.751603	0	10	1		10.6611	1
174	ROI 1	R	0.863228	0.825828	0	8	0		8.45556	1
175	ROI 1	R	1.12592	0.993332	0	8	0		8.825	1
176	ROI 1	R	1.12471	0.721094	0	7	0		7.74167	1
177	ROI 1	R	1.20002	0.968734	0	9	0		9.09722	1
181	ROI 1	R	0.973436	0.739026	1	12	1	2	9.39167	1
182	ROI 1	R	0.845882	0.790157	1	10	0	2	8.10833	1
183	ROI 1	R	0.936759	0.969056	1	7	1	2	5.71111	1
184	ROI 1	R	0.876261	0.801042	1	9	0	2	9.16667	1
185	ROI 1	R	1.22026	0.999483	1	8	0	2	8.52222	1
186	ROI 1	R	1.50803	0.993412	1	10	0	1	7.49444	1
187	ROI 1	R	1.68075	0.984739	0	6	1		3.19722	1
188	ROI 1	R	1.14879	0.998804	0	12	0		12.5028	1
189	ROI 1	R	1.15551	0.962296	1	10	1	1	9.64444	1
191	ROI 1	R	1.32697	0.985611	1	11	0	2	8.73333	1
192	ROI 1	R	1.06284	0.899587	1	7	0	3	7.46667	1
196	ROI 1	R	1.09386	0.934218	1	9	1	2	9.65833	1
197	ROI 1	R	1.03117	0.857056	1	6	1	2	7.04722	1
198	ROI 1	R	1.23723	0.975923	1	9	1	1	6.88056	1
200	ROI 1	R	1.04479	0.982725	1	9	1	2	9.23889	1
203	ROI 1	R	0.713298	0.859423	1	10	0	2	8.06667	1
204	ROI 1	R	1.04802	0.967809	1	12	1	1	9.24444	1
205	ROI 1	R	1.25034	0.935897	1	9	1	2	7.46111	1
206	ROI 1	R	1.23475	0.940527	1	9	1	2	9.60833	1
207	ROI 1	R	1.04841	0.789625	1	11	1	2	8.03611	1
208	ROI 1	R	0.879996	0.914173	1	10	0	2	7.08056	1
209	ROI 1	R	1.19566	0.994358	1	11	0	2	8.91111	1
211	ROI 1	R	0.901908	0.856314	1	12	1	2	9.29722	1
212	ROI 1	R	1.12592	0.993332	1	8	1	2	7.55833	1
213	ROI 1	R	1.23598	0.845533	1	10	0	2	10.0583	1
214	ROI 1	R	0.943113	0.783748	1	8	1	2	9.10278	1
215	ROI 1	R	0.855011	0.566698	1	7	0	1	7.48333	1
216	ROI 1	R	1.4698	0.971578	1	11	1	2	8.90278	1
217	ROI 1	R	1.10407	0.981338	0	6	1		3.74722	1
219	ROI 1	R	0.789343	0.95879	1	11	0	2	10.5139	1
220	ROI 1	R	0.836807	0.644381	1	8	1	2	7.59722	1
222	ROI 1	R	1.04724	0.989871	0	6	0		6.81667	1
223	ROI 1	R	1.38168	0.976618	0	11	0		11.1028	1
224	ROI 1	R	1.32022	0.992169	0	7	1		7.90833	1
225	ROI 1	R	1.11321	0.920838	0	10	1		10.4139	1
226	ROI 1	R	0.849977	0.922593	0	11	1		11.8194	1
228	ROI 1	R	1.43799	0.936757	1	11	0	2	11.2444	1
229	ROI 1	R	0.906603	0.979866	1	9	1	2	7.90278	1
230	ROI 1	R	1.23238	0.907922	1	8	0	2	6.70833	1
231	ROI 1	R	1.47841	0.914421	1	10	1	1	8.56667	1
233	ROI 1	R	1.07788	0.97937	0	6	0		6.22222	1
236	ROI 1	R	1.13966	0.997414	1	7	0	1	7.575	1
237	ROI 1	R	0.935265	0.935721	1	10	0	2	10.1889	1
239	ROI 1	R	0.976723	0.792388	1	6	1	1	99	1
240	ROI 1	R	1.21831	0.970344	1	9	1	1	8.91111	1
241	ROI 1	R	0.864749	0.907484	0	7	0		7.39444	1
242	ROI 1	R	1.00959	0.991446	1	10	1	1	7.36111	1
243	ROI 1	R	1.0666	0.775259	1	7	1	2	7.33889	1
244	ROI 1	R	1.00697	0.956602	1	10	0	2	7.19167	1
245	ROI 1	R	1.15242	0.863173	1	12	1	2	8.94722	1
247	ROI 1	R	1.24955	0.990613	1	8	1	2	7.11389	1
248	ROI 1	R	1.22248	0.933044	1	7	1	1	7.74722	1
252	ROI 1	R	1.45485	0.993422	1	6	1	2	99	1
253	ROI 1	R	1.17846	0.989028	1	6	0	1	99	1
254	ROI 1	R	1.19566	0.881964	1	10	1	2	8.53611	1
255	ROI 1	R	1.26078	0.983883	0	12	0		12.8972	1
256	ROI 1	R	1.29022	0.99456	0	8	0		7.04722	1
257	ROI 1	R	1.44848	0.986849	0	8	1		8.65	1
258	ROI 1	R	1.57065	0.953981	0	6	0		6.38611	1
259	ROI 1	R	1.58215	0.97411	0	7	0		7.05278	1
260	ROI 1	R	1.29858	0.968575	0	7	0		7.68611	1
261	ROI 1	R	0.976338	0.937723	1	7	0	1	7.01389	1
263	ROI 1	R	0.979545	0.875602	1	9	0	2	7.43889	1
264	ROI 1	R	0.998913	0.8184	0	8	0		8.50278	1
266	ROI 1	R	0.900638	0.965283	1	7	1	1	7.78889	1
267	ROI 1	R	1.41341	0.964906	1	11	1	2	11.55	1
269	ROI 1	R	1.07314	0.952489	0	10	1		10.3611	1
271	ROI 1	R	0.927666	0.86997	0	10	1		10.7528	1
273	ROI 1	R	1.24904	0.952446	1	11	1	2	9.74722	1
276	ROI 1	R	1.05137	0.920935	1	11	1	2	8.31944	1
277	ROI 1	R	1.38486	0.972396	1	12	1	2	11.4944	1
278	ROI 1	R	1.47088	0.912761	1	12	1	1	8.525	1
279	ROI 1	R	0.863758	0.920321	0	7	1		7.13056	1
281	ROI 1	R	1.19547	0.96953	0	8	0		8.49444	1
282	ROI 1	R	1.10603	0.837245	0	9	1		8.19722	1
284	ROI 1	R	1.02284	0.978676	0	7	1		7.16389	1
285	ROI 1	R	1.13324	0.97399	0	8	1		6.84722	1
286	ROI 1	R	1.32455	0.950744	0	11	0		10.8528	1
289	ROI 1	R	1.44288	0.99047	0	12	1		12.8361	1
291	ROI 1	R	1.62096	0.978586	0	10	1		10.5722	1
292	ROI 1	R	1.32224	0.999913	0	10	1		10.925	1
293	ROI 1	R	0.943386	0.986321	0	10	0		10.875	1
294	ROI 1	R	1.46801	0.968161	0	10	1		9.5	1
295	ROI 1	R	1.30303	0.936781	0	11	1		11.4611	1
296	ROI 1	R	0.909593	0.802306	0	6	0		6.29444	1
297	ROI 1	R	1.25959	0.961185	0	10	1		9.59444	1
298	ROI 1	R	0.788473	0.771704	0	9	0		9.66667	1
299	ROI 1	R	1.51164	0.921809	0	6	0		5.96944	1
300	ROI 1	R	1.38226	0.993923	0	5	1		5.23056	1
1	ROI 2	R	1.48874	0.95927	0	9	0		9.88056	1
2	ROI 2	R	1.3269	0.972702	0	9	0		10.0028	1
3	ROI 2	R	1.32066	0.98821	0	10	0		10.5667	1
4	ROI 2	R	1.45803	0.9853	0	10	1		10.5	1
5	ROI 2	R	1.14312	0.994799	0	9	1		9.68611	1
7	ROI 2	R	1.45209	0.997021	0	6	1		6.67778	1
8	ROI 2	R	1.27432	0.995399	0	10	1		10.9444	1
9	ROI 2	R	1.52209	0.999284	0	6	0		6.67778	1
10	ROI 2	R	1.03385	0.995169	0	6	0		6.38333	1
11	ROI 2	R	1.46569	0.992546	0	11	1		11.5444	1
12	ROI 2	R	1.28723	0.991604	0	5	1		5.31389	1
13	ROI 2	R	1.11551	0.976935	0	7	1		7.80833	1
14	ROI 2	R	1.41053	0.99002	0	7	0		6.01389	1
15	ROI 2	R	1.58617	0.992868	0	12	0		11.0528	1
16	ROI 2	R	1.67292	0.994899	0	9	0		9.7	1
17	ROI 2	R	1.09939	0.839738	0	6	0		6.4	1
18	ROI 2	R	1.28792	0.991436	0	9	0		9	1
19	ROI 2	R	1.44741	0.997126	0	9	0		9.65833	1
20	ROI 2	R	0.8077	0.809398	0	7	0		6.74167	1
21	ROI 2	R	1.1449	0.973214	0	9	1		9.34722	1
22	ROI 2	R	1.00747	0.985383	0	10	1		10.0417	1
23	ROI 2	R	0.909217	0.973365	0	7	1		7.06111	1
24	ROI 2	R	1.46606	0.995573	0	6	0		6.15833	1
25	ROI 2	R	1.22796	0.987293	0	8	0		8.16111	1
26	ROI 2	R	1.0936	0.954864	0	8	0		7.38889	1
27	ROI 2	R	1.52793	0.997855	0	9	1		9.54722	1
28	ROI 2	R	1.38201	0.998757	0	10	1		10.3444	1
29	ROI 2	R	1.63588	0.983972	0	12	1		12.0611	1
30	ROI 2	R	1.32766	0.991255	0	6	1		6.60556	1
31	ROI 2	R	0.997392	0.979012	0	14	0		14.3722	1
32	ROI 2	R	1.35162	0.983331	0	9	1		9.48056	1
33	ROI 2	R	1.16354	0.991062	0	9	0		9.70556	1
34	ROI 2	R	1.58275	0.987879	0	6	1		6.33611	1
35	ROI 2	R	1.13813	0.937951	0	8	0		9.04722	1
36	ROI 2	R	1.39567	0.991143	0	7	1		7.77222	1
37	ROI 2	R	1.20465	0.998852	1	5	1	1	6.38889	1
39	ROI 2	R	0.939215	0.972127	1	8	1	2	7.73889	1
40	ROI 2	R	0.879545	0.935281	1	11	0	2	11.7556	1
43	ROI 2	R	0.977401	0.911458	1	9	0	2	99	1
47	ROI 2	R	1.04784	0.870581	1	9	0	2	7.65833	1
50	ROI 2	R	1.15627	0.999846	1	7	1	1	7.30556	1
51	ROI 2	R	1.15314	0.99108	1	7	1	2	7.99444	1
53	ROI 2	R	1.18459	0.998191	1	11	1	1	8.85833	1
54	ROI 2	R	1.10761	0.999257	1	6	0	3	7.38611	1
55	ROI 2	R	1.08883	0.967247	1	7	1	1	6.59167	1
57	ROI 2	R	0.958795	0.982642	1	7	1	1	7.55278	1
58	ROI 2	R	1.07918	0.948557	1	7	1	3	7.475	1
60	ROI 2	R	1.30274	0.992988	1	5	1	1	99	1
61	ROI 2	R	0.961707	0.984842	1	9	1	2	9.08889	1
62	ROI 2	R	1.12358	0.954996	1	8	1	3	7.34444	1
63	ROI 2	R	1.05366	0.923408	1	12	0	1	10.1	1
65	ROI 2	R	1.10682	0.958427	1	6	1	2	7.30556	1
66	ROI 2	R	0.951765	0.908501	1	6	1	1	99	1
67	ROI 2	R	1.23834	0.993388	1	8	0	2	6.52778	1
68	ROI 2	R	1.02561	0.96679	1	8	1	2	7.24444	1
70	ROI 2	R	0.720013	0.762475	1	7	0	1	6.60278	1
72	ROI 2	R	1.0973	0.997931	1	5	1	3	99	1
73	ROI 2	R	1.06426	0.978165	1	9	0	2	9.59722	1
74	ROI 2	R	1.0138	0.93737	1	7	1	2	7.83611	1
75	ROI 2	R	1.01845	0.965798	1	12	0	1	11.3194	1
76	ROI 2	R	1.07193	0.950263	1	11	0	3	10.8056	1
77	ROI 2	R	1.112	0.994271	1	12	1	2	10.1944	1
78	ROI 2	R	0.969689	0.956855	1	12	0	3	9.96111	1
79	ROI 2	R	1.14065	0.904761	1	8	0	3	5.86111	1
80	ROI 2	R	1.05296	0.988903	1	15	0	2	12.7306	1
81	ROI 2	R	1.1858	0.989082	1	12	0	3	11.2583	1
82	ROI 2	R	1.08905	0.985601	1	7	0	1	8.1	1
83	ROI 2	R	1.04756	0.999497	1	10	0	2	10.1778	1
84	ROI 2	R	1.18357	0.994953	1	11	1	3	10.1583	1
85	ROI 2	R	1.25992	0.996206	1	7	1	2	7.63056	1
86	ROI 2	R	0.986259	0.994412	0	7	1		7.08056	1
87	ROI 2	R	1.1386	0.96606	0	13	1		11.0972	1
88	ROI 2	R	0.974174	0.929243	1	12	0	1	12.2778	1
90	ROI 2	R	1.38165	0.983804	1	6	1	2	6.22222	1
91	ROI 2	R	1.1355	0.992765	1	12	0	2	10.7806	1
92	ROI 2	R	1.09818	0.999068	1	9	1	1	7.93333	1
93	ROI 2	R	1.21296	0.961002	1	11	1	2	9.58056	1
94	ROI 2	R	1.19433	0.998433	1	8	0	1	8.53056	1
97	ROI 2	R	1.11494	0.998331	1	9	1	1	9.03056	1
101	ROI 2	R	1.06618	0.994452	1	6	0	2	7.11667	1
104	ROI 2	R	0.859463	0.935992	1	10	0	1	7.29722	1
106	ROI 2	R	0.978985	0.995612	1	11	1	1	9.49167	1
107	ROI 2	R	0.993908	0.999641	1	8	1	1	8.51667	1
108	ROI 2	R	1.01508	0.988096	1	7	0	3	8.31944	1
109	ROI 2	R	1.34282	0.993332	1	8	1	2	7.58889	1
110	ROI 2	R	0.875102	0.822636	0	9	1		9.46389	1
111	ROI 2	R	1.12988	0.875266	0	8	1		8.05	1
112	ROI 2	R	1.14535	0.997266	0	6	1		6.89444	1
114	ROI 2	R	1.19316	0.995148	0	10	0		10.3694	1
119	ROI 2	R	1.08968	0.959893	1	9	1	3	8.11667	1
120	ROI 2	R	1.0854	0.988942	1	9	0	2	9.71111	1
123	ROI 2	R	0.986279	0.9483	0	7	1		8.45	1
124	ROI 2	R	1.25628	0.97731	0	9	0		8.85556	1
125	ROI 2	R	1.22908	0.984121	0	11	0		12.175	1
127	ROI 2	R	1.11824	0.918823	1	9	1	2	8.76111	1
128	ROI 2	R	1.25105	0.958228	0	10	1		10.5167	1
129	ROI 2	R	0.992864	0.902889	0	7	0		7.79444	1
130	ROI 2	R	0.897938	0.974308	1	7	0	2	6.53056	1
133	ROI 2	R	0.956374	0.970148	1	7	0	2	6.68333	1
134	ROI 2	R	1.03425	0.991178	1	9	1	2	9.33056	1
137	ROI 2	R	1.01561	0.997937	1	7	1	2	6.71389	1
138	ROI 2	R	1.12919	0.988828	1	7	0	2	6.93611	1
139	ROI 2	R	1.24768	0.972685	1	8	1	2	8.18056	1
141	ROI 2	R	0.986667	0.995219	1	12	1	2	9.6	1
143	ROI 2	R	1.19059	0.997544	1	6	0	1	5.14167	1
144	ROI 2	R	0.99285	0.998619	1	12	1	1	11.6139	1
145	ROI 2	R	0.883121	0.978943	1	12	1	1	13.1639	1
149	ROI 2	R	1.37481	0.990479	0	9	0		9.54722	1
150	ROI 2	R	1.12362	0.982466	0	8	0		8.61111	1
151	ROI 2	R	1.38073	0.997645	0	99	0		10.0667	1
154	ROI 2	R	0.973393	0.979811	0	8	1		5.39167	1
156	ROI 2	R	1.04106	0.951334	1	9	0	1	10.2778	1
158	ROI 2	R	1.09823	0.985357	0	8	0		8.62222	1
159	ROI 2	R	1.24105	0.995171	0	12	1		11.2528	1
160	ROI 2	R	1.28057	0.979791	0	6	0		5.89722	1
161	ROI 2	R	1.04768	0.902037	1	8	1	2	5.07222	1
163	ROI 2	R	1.07739	0.999937	0	11	1		11.3972	1
165	ROI 2	R	1.039	0.946782	0	5	1		5.38333	1
166	ROI 2	R	1.24401	0.972266	0	8	1		8.66944	1
167	ROI 2	R	1.24951	0.981294	0	11	0		8.98056	1
171	ROI 2	R	0.893405	0.923441	1	9	1	2	6.70278	1
172	ROI 2	R	1.1743	0.957544	0	7	1		7.33056	1
173	ROI 2	R	1.62154	0.996312	0	10	1		10.6611	1
174	ROI 2	R	0.990493	0.909298	0	8	0		8.45556	1
175	ROI 2	R	0.993908	0.999641	0	8	0		8.825	1
176	ROI 2	R	1.42352	0.989132	0	7	0		7.74167	1
177	ROI 2	R	0.729602	0.836766	0	9	0		9.09722	1
181	ROI 2	R	1.19361	0.972586	1	12	1	2	9.39167	1
182	ROI 2	R	0.941657	0.924356	1	10	0	2	8.10833	1
183	ROI 2	R	1.0314	0.981814	1	7	1	2	5.71111	1
184	ROI 2	R	1.1412	0.991966	1	9	0	2	9.16667	1
185	ROI 2	R	1.11976	0.980597	1	8	0	2	8.52222	1
186	ROI 2	R	0.901995	0.967166	1	10	0	1	7.49444	1
187	ROI 2	R	1.19662	0.982706	0	6	1		3.19722	1
188	ROI 2	R	1.20511	0.991989	0	12	0		12.5028	1
189	ROI 2	R	1.00539	0.999725	1	10	1	1	9.64444	1
191	ROI 2	R	1.14832	0.949023	1	11	0	2	8.73333	1
192	ROI 2	R	1.00359	0.969099	1	7	0	3	7.46667	1
196	ROI 2	R	0.900507	0.996814	1	9	1	2	9.65833	1
197	ROI 2	R	1.1338	0.96832	1	6	1	2	7.04722	1
198	ROI 2	R	0.952343	0.954762	1	9	1	1	6.88056	1
200	ROI 2	R	1.20777	0.973574	1	9	1	2	9.23889	1
203	ROI 2	R	1.07064	0.987345	1	10	0	2	8.06667	1
204	ROI 2	R	1.09418	0.939556	1	12	1	1	9.24444	1
205	ROI 2	R	0.955259	0.996665	1	9	1	2	7.46111	1
206	ROI 2	R	1.18408	0.984488	1	9	1	2	9.60833	1
207	ROI 2	R	1.31811	0.991713	1	11	1	2	8.03611	1
208	ROI 2	R	1.01971	0.998563	1	10	0	2	7.08056	1
209	ROI 2	R	0.999582	0.986074	1	11	0	2	8.91111	1
211	ROI 2	R	0.989489	0.888759	1	12	1	2	9.29722	1
212	ROI 2	R	1.17851	0.989402	1	8	1	2	7.55833	1
213	ROI 2	R	1.08001	0.986962	1	10	0	2	10.0583	1
214	ROI 2	R	1.05888	0.992406	1	8	1	2	9.10278	1
215	ROI 2	R	0.959802	0.995306	1	7	0	1	7.48333	1
216	ROI 2	R	1.05274	0.950586	1	11	1	2	8.90278	1
217	ROI 2	R	1.40038	0.995024	0	6	1		3.74722	1
219	ROI 2	R	1.1013	0.98351	1	11	0	2	10.5139	1
220	ROI 2	R	0.906603	0.979866	1	8	1	2	7.59722	1
222	ROI 2	R	1.00445	0.983925	0	6	0		6.81667	1
223	ROI 2	R	1.19587	0.830995	0	11	0		11.1028	1
224	ROI 2	R	1.17159	0.98962	0	7	1		7.90833	1
225	ROI 2	R	0.981679	0.84424	0	10	1		10.4139	1
226	ROI 2	R	1.1521	0.968317	0	11	1		11.8194	1
228	ROI 2	R	1.1483	0.999106	1	11	0	2	11.2444	1
229	ROI 2	R	1.03833	0.91748	1	9	1	2	7.90278	1
230	ROI 2	R	1.00781	0.985852	1	8	0	2	6.70833	1
231	ROI 2	R	1.14718	0.928138	1	10	1	1	8.56667	1
233	ROI 2	R	1.18523	0.984627	0	6	0		6.22222	1
236	ROI 2	R	1.1448	0.984379	1	7	0	1	7.575	1
237	ROI 2	R	1.02053	0.989324	1	10	0	2	10.1889	1
239	ROI 2	R	1.10182	0.99633	1	6	1	1	99	1
240	ROI 2	R	0.925485	0.985302	1	9	1	1	8.91111	1
241	ROI 2	R	1.48404	0.985391	0	7	0		7.39444	1
242	ROI 2	R	1.3596	0.989739	1	10	1	1	7.36111	1
243	ROI 2	R	1.08128	0.927155	1	7	1	2	7.33889	1
244	ROI 2	R	1.12839	0.973961	1	10	0	2	7.19167	1
245	ROI 2	R	1.10923	0.974251	1	12	1	2	8.94722	1
247	ROI 2	R	1.14676	0.994443	1	8	1	2	7.11389	1
248	ROI 2	R	0.944037	0.959764	1	7	1	1	7.74722	1
252	ROI 2	R	0.909724	0.936905	1	6	1	2	99	1
253	ROI 2	R	1.13882	0.966751	1	6	0	1	99	1
254	ROI 2	R	1.2685	0.973734	1	10	1	2	8.53611	1
255	ROI 2	R	1.2933	0.976263	0	12	0		12.8972	1
256	ROI 2	R	1.19435	0.991957	0	8	0		7.04722	1
257	ROI 2	R	1.51542	0.991223	0	8	1		8.65	1
258	ROI 2	R	1.10407	0.991616	0	6	0		6.38611	1
259	ROI 2	R	1.1987	0.959814	0	7	0		7.05278	1
260	ROI 2	R	1.40615	0.982829	0	7	0		7.68611	1
261	ROI 2	R	1.20313	0.950981	1	7	0	1	7.01389	1
263	ROI 2	R	1.32978	0.998443	1	9	0	2	7.43889	1
264	ROI 2	R	0.919382	0.983322	0	8	0		8.50278	1
266	ROI 2	R	1.05327	0.974317	1	7	1	1	7.78889	1
267	ROI 2	R	1.00816	0.987534	1	11	1	2	11.55	1
269	ROI 2	R	1.1854	0.988992	0	10	1		10.3611	1
271	ROI 2	R	1.12351	0.966493	0	10	1		10.7528	1
273	ROI 2	R	1.1559	0.980057	1	11	1	2	9.74722	1
276	ROI 2	R	1.20101	0.998937	1	11	1	2	8.31944	1
277	ROI 2	R	1.03992	0.98599	1	12	1	2	11.4944	1
278	ROI 2	R	1.07567	0.937581	1	12	1	1	8.525	1
279	ROI 2	R	1.66588	0.991983	0	7	1		7.13056	1
281	ROI 2	R	1.43488	0.972432	0	8	0		8.49444	1
282	ROI 2	R	1.12837	0.933916	0	9	1		8.19722	1
284	ROI 2	R	1.17799	0.976593	0	7	1		7.16389	1
285	ROI 2	R	1.14228	0.995865	0	8	1		6.84722	1
286	ROI 2	R	1.30667	0.998297	0	11	0		10.8528	1
287	ROI 2	R	1.2198	0.973837	0	11	1		11.2194	1
291	ROI 2	R	1.44704	0.99859	0	10	1		10.5722	1
292	ROI 2	R	1.31238	0.989817	0	10	1		10.925	1
293	ROI 2	R	0.921177	0.906313	0	10	0		10.875	1
294	ROI 2	R	1.14294	0.989323	0	10	1		9.5	1
295	ROI 2	R	0.958388	0.978175	0	11	1		11.4611	1
296	ROI 2	R	1.38737	0.988507	0	6	0		6.29444	1
297	ROI 2	R	1.15666	0.993075	0	10	1		9.59444	1
298	ROI 2	R	1.4261	0.989413	0	9	0		9.66667	1
299	ROI 2	R	1.15473	0.920284	0	6	0		5.96944	1
300	ROI 2	R	1.38104	0.989919	0	5	1		5.23056	1
301	ROI 2	R	1.22843	0.986553	0	99	0		11.9417	1

## Sheet: resultados
Estatísticas univariadas					Não fissurados		Fissurados
grupo (0 sem fissura; 1 com fissura)	SIDE	ROI			Estimativa	Erro padrão	Estimativa	Erro padrão	p-value univariado	p-value multivariado (ajustado para idade)
0	L	ROI 1	Média	DF	1.24825	0.0209469	1.10826	0.0141405	<0.001	<0.001
		ROI 2	Média	DF	1.21364	0.0156733	1.06684	0.0111356	<0.001	<0.001
	R	ROI 1	Média	DF	1.22856	0.0222295	1.11286	0.0173046	<0.001	<0.001
		ROI 2	Média	DF	1.23261	0.0197554	1.07593	0.0106762	<0.001	<0.001
Estatísticas univariadas				Meninas		Meninos
sexo (0 feminino; 1 masculino)	ROI			Estimativa	Erro padrão	Estimativa	Erro padrão	p-value univariado
0	ROI 1	Média	DF	1.16763	0.0170575	1.17151	0.012922	0.932
	ROI 2	Média	DF	1.14041	0.0143687	1.14205	0.0127187	0.856
Estatísticas univariadas				Fissura Labio		Fissura Labio Palato
tipo_fissura (1 labio; 2 labio e palato; 3 palato)	ROI			Estimativa	Erro padrão	Estimativa	Erro padrão
1	ROI 1	Média	DF	1.12734	0.0213227	1.09516	0.0132889	0.203
	ROI 2	Média	DF	1.05462	0.0155618	1.07855	0.0109724	0.211
